# Supplementary material for: Binder-Free Three-Dimensional Porous Graphene Cathodes via Self-Assembly for High-Capacity Lithium–Oxygen Batteries
Source: Nanomaterials (Basel). 2024 Apr 25;14(9):754. doi: 10.3390/nano14090754 (PMC11085291; doi:10.3390/nano14090754)
Supplement: Supplementary file 1 [file nanomaterials-14-00754-s001.zip]

Archive with 1 entries (1 files):
- nanomaterials-2954479-supplementary.pdf
